# Supplementary material for: Source-Specific Photobiomodulation Regulates Mitochondrial Bioenergetics, Redox Signaling, and Functional Outputs in C2C12 Myoblasts Across Replicative Aging
Source: Int J Mol Sci. 2026 Mar 25;27(7):2999. doi: 10.3390/ijms27072999 (PMC13073692; doi:10.3390/ijms27072999)
Supplement: Supplementary file 1 [file ijms-27-02999-s001.zip]

Archive with 1 entries (1 files):
- ijms-4155450-supplementary.pdf
